# Supplementary material for: One Month of Brief Weekly Magnetic Field Therapy Enhances the Anticancer Potential of Female Human Sera: Randomized Double-Blind Pilot Study
Source: Cells. 2025 Feb 23;14(5):331. doi: 10.3390/cells14050331 (PMC11899448; doi:10.3390/cells14050331)
Supplement: Supplementary file 1 [file cells-14-00331-s001.zip]

Archive with 1 entries (1 files):
- cells-3465835-supplementary.pdf
